# Supplementary material for: Intestinal Epithelial Cells Adapt to Chronic Inflammation through Partial Genetic Reprogramming
Source: Cancers (Basel). 2023 Feb 3;15(3):973. doi: 10.3390/cancers15030973 (PMC9913703; doi:10.3390/cancers15030973)
Supplement: Supplementary file 1 [file cancers-15-00973-s001.zip]

Archive with 2 entries (2 files):
- cancers-2188031-Supplementary File S1.pdf
- cancers-2188031-Supplementary File S2.pdf
